# Supplementary material for: Hotspots of Community Change: Temporal Dynamics Are Spatially Variable in Understory Plant Composition of a California Oak Woodland
Source: PLoS One. 2015 Jul 29;10(7):e0133501. doi: 10.1371/journal.pone.0133501 (PMC4519272; doi:10.1371/journal.pone.0133501)
Supplement: S1 Database — Dataset used for analysis where directional change, turnover and fluctuation columns represent temporal dynamics variables, and all other columns represent environmental variables and pre-treatment richness and functional composition. (XLSX) [file pone.0133501.s001.xlsx]

## Sheet: Data
plot	Directional change	Turnover	Fluctuation	Watershed	Treatment	Elevation	Aspect	Burned (%)	Topographic slope	Topographic position	Tree cover (%)	pH	Ntotal	Ctotal	Cnratio	Bray.P	Calcium	Sand (%)	Clay (%)	Gamma	Forbs	Grass	Richness	Annuals	Perennials
S101	0.131233	0.352304	0.188727	1	U	670	S	0	15	4	15	5.3	0.15	1.59	10.6	9	6.82	45	16	31	0.151654	0.848346	9	89.5	0.5
S102	0.153991	0.482663	0.156166	1	U	700	S	0	10	4	1	5.8	0.07	0.69	9.86	1.5	7.63	44	17	30	0.14392	0.85608	8.4	95.25	0.5
S103	0.0692022	0.545558	0.120572	1	U	820	S	0	25	4	20	5.9	0.1	1.5	15	4.7	8.01	43	23	30	0.272352	0.709454	12.2	72.75	5.75
S104	0.137764	0.405993	0.116928	1	U	660	S	0	9	4	2	5.9	0.11	1.24	11.27	6.6	8.7	43	17	36	0.304616	0.695384	10.8	74.25	0.25
S105	0.0668842	0.428099	0.136203	1	U	670	S	0	14	4	10	5.7	0.11	1.37	12.45	3.5	8.49	48	17	30	0.137408	0.862592	10.4	82.5	0.25
S106	0.106103	0.53392	0.131815	1	U	760	S	0	25	4	20	6.3	0.16	2.02	12.63	5.6	11.33	42	22	25	0.322946	0.677054	9.2	88	1.25
S107	0.0996853	0.507431	0.146858	1	U	660	S	0	20	4	20	5.8	0.07	0.96	13.71	1.6	8.13	43	20	37	0.337559	0.662441	11.6	83	3
S108	0.0576726	0.404147	0.10938	1	U	660	S	0	12	4	10	5.8	0.07	0.88	12.57	2.2	7.27	44	19	34	0.2593	0.7407	14.4	92.25	0.25
S109	0.0792808	0.343137	0.137286	1	U	900	S	0	27	2	5	5.6	0.15	2.2	14.67	7.7	10.08	41	19	21	0.0673757	0.932624	9	96.5	0.5
S110	0.209402	0.505984	0.102874	1	U	860	S	0	30	3	15	6.1	0.09	1.13	12.56	3.2	8.38	44	20	33	0.276398	0.723602	13	80.5	1
S111	0.0575203	0.482922	0.116369	1	U	920	S	0	35	2	10	5.9	0.09	1.14	12.67	2.2	7.85	41	23	36	0.35183	0.64817	15	86.5	5.25
S112	0.0687946	0.483652	0.0872946	1	U	720	S	0	15	3	10	6.5	0.15	2.09	13.93	1.2	12.15	48	19	41	0.375278	0.624722	14.4	64.75	3
S114	0.14637	0.514668	0.0839011	1	U	900	S	0	30	3	10	6.1	0.09	1.03	11.44	13.4	6.4	44	21	51	0.53663	0.454279	20.6	70.75	0.75
S115	0.0815589	0.391049	0.138259	1	U	1040	S	0	25	1	10	6.3	0.14	1.95	13.93	7.5	9.87	37	23	21	0.255028	0.742822	10	84.5	1
S116	0.0355721	0.525231	0.120575	1	U	840	N	0	35	3	25	5.7	0.12	2.78	23.17	27.9	5.88	42	17	41	0.396875	0.407495	13.4	25.25	24.75
S117	0.0739678	0.398781	0.0970132	1	U	810	N	0	15	4	10	6.3	0.13	1.73	13.31	1.9	14.48	41	20	31	0.197479	0.802521	11	80.25	7.25
S118	0.00125957	0.405712	0.0926109	1	U	1140	N	0	40	2	25	6.6	0.14	2.31	16.5	4.8	12.4	33	21	32	0.260496	0.479841	12.4	52	31.75
S119	0.0664986	0.489709	0.108709	1	U	940	N	0	45	3	10	6.1	0.11	1.53	13.91	19.6	6.83	34	21	30	0.514806	0.431216	12.6	63	10.75
S120	0.0713716	0.433885	0.10113	1	U	1010	N	0	40	2	15	5.8	0.1	1.31	13.1	4.6	5.42	36	22	35	0.436855	0.480161	15.2	54.25	10.25
S121	0.0276044	0.486707	0.137826	1	U	880	N	0	25	3	20	5.9	0.11	1.47	13.36	11.6	6.5	37	20	47	0.404416	0.595584	16	56	14.75
S122	0.0362607	0.46484	0.117553	1	U	1130	N	0	45	2	25	6.7	0.18	2.19	12.17	55.1	11.65	36	23	34	0.566615	0.433385	12.6	64.75	9
S201	0.0880045	0.400217	0.149901	2	G	770	S	0	50	4	25	6.3	0.13	2.06	15.85	10.8	9.4	42	19	15	0.266528	0.722361	6.6	64	2
S202	0.0262002	0.377937	0.127033	2	G	1000	S	0	27	3	10	6.4	0.17	2.38	14	12.4	11.35	51	14	21	0.43128	0.56872	8.2	68.25	1
S206	0.0047244	0.295905	0.0975924	2	G	890	S	0	35	4	20	6	0.11	1.41	12.82	10.8	8.18	48	17	27	0.173643	0.826357	8.8	78	1
S212	0.032229	0.51156	0.161557	2	G	1050	N	0	10	3	40	5.7	0.16	2.16	13.5	22.4	9.19	65	12	24	0.556357	0.416293	8	53.75	3
S213	0.132024	0.435641	0.0879388	2	G	1280	N	0	50	2	15	6.3	0.16	2.07	12.94	8.6	10.48	41	21	35	0.441696	0.558304	12.2	79	2.5
S214	0.122232	0.502055	0.0812512	2	G	1430	S	0	45	2	30	6.4	0.11	1.64	14.91	8.1	8.39	39	22	37	0.447197	0.540863	13.6	49.25	9.5
S215	-0.00455417	0.473039	0.0730893	2	G	1460	S	0	50	2	10	6.1	0.1	1.37	13.7	7.8	8.19	36	22	41	0.562709	0.437291	14.8	69.75	3.25
S216	0.0439071	0.507493	0.0723276	2	G	1230	N	0	35	2	15	5.4	0.15	2.16	14.4	5.2	7.25	43	21	46	0.313342	0.652813	16.8	39.75	18
S217	0.0545594	0.404164	0.0865095	2	G	1220	N	0	35	2	17	5.3	0.16	2.67	16.69	10.1	7.53	46	16	31	0.356817	0.509814	13	53	15.5
S218	0.0904426	0.49429	0.0801101	2	G	1270	N	0	0	1	4	5.9	0.08	1.1	13.75	12.1	6.22	43	17	47	0.498214	0.501786	16.6	86.5	1
S219	0.0690343	0.493775	0.0873172	2	G	1360	N	0	33	2	15	6.4	0.08	1.23	15.38	16.2	11.82	42	19	38	0.576231	0.27053	13.4	41.5	21.25
S220	0.0599027	0.527006	0.0833077	2	G	1410	N	0	25	2	15	5.8	0.08	1.38	17.25	27	5.67	44	18	47	0.346282	0.576319	16.6	76.75	8
S221	0.0696376	0.422429	0.0851724	2	G	1340	N	0	15	1	15	5.6	0.11	1.96	17.82	4.2	7.68	43	17	26	0.265825	0.72973	9.2	53.25	5.75
S301	0.128283	0.464626	0.131054	3	BG	1440	S	100	16	2	4	5.9	0.1	1.09	10.9	4	5.83	46	15	26	0.27101	0.72899	11.4	91	0
S302	0.0274425	0.497177	0.128124	3	BG	1200	S	100	20	3	15	5.7	0.17	2.2	12.94	6.3	7.07	44	14	33	0.400904	0.599096	11.2	77.25	0.5
S303	0.090639	0.563514	0.159799	3	BG	1650	S	100	15	3	2	5.4	0.2	3.08	15.4	7.8	2.61	37	25	34	0.379206	0.620794	10.2	88.5	0
S304	0.0766481	0.48867	0.103124	3	BG	870	N	100	20	2	40	5.9	0.11	1.63	14.82	4.3	8.7	47	13	36	0.238541	0.758642	13.6	52.75	26.5
S305	0.0489002	0.4119	0.107856	3	BG	1408	N	100	14	3	10	6.1	0.1	1.22	12.2	3.9	7.28	49	12	32	0.392204	0.607796	13.8	82	0.25
S306	0.0151795	0.377048	0.11792	3	BG	1030	N	75	20	5	20	5.9	0.21	2.53	12.05	16.6	10.58	45	17	32	0.253329	0.68794	7.8	80.25	3.75
S308	0.121444	0.456277	0.0822869	3	BG	1290	S	75	32	3	80	5.9	0.19	2.77	14.58	34.2	10.94	45	17	37	0.357132	0.318237	14.4	31.5	35.75
S309	0.0231154	0.39507	0.095347	3	BG	1330	N	75	30	2	60	5.3	0.1	1.27	12.7	44.5	7.1	43	16	29	0.301357	0.589797	11.6	41.25	18.75
S310	0.0528255	0.487167	0.120731	3	BG	1270	N	100	20	1	10	5.9	0.11	1.54	14	7.3	10.22	45	16	37	0.386122	0.613878	14.4	75.25	4.75
S311	0.0388197	0.558366	0.149049	3	G	1500	S	50	17	2	8	6	0.16	2.51	15.69	7.2	9.46	35	28	34	0.191726	0.76359	10.6	38.75	3.75
S312	0.0265059	0.507241	0.151307	3	BG	1300	N	75	16	1	5	5.7	0.25	2.76	11.04	73	11.99	46	14	30	0.192168	0.807832	11	89	0.75
S313	0.0359594	0.499565	0.149714	3	BG	1560	N	100	22	2	5	6.4	0.18	2.88	16	8.5	12.19	36	25	33	0.406361	0.531496	11.2	79.25	14.25
S314	-0.00160897	0.494611	0.10586	3	BG	1650	N	100	18	2	10	5.9	0.12	1.72	14.33	16.4	7.5	34	27	40	0.498792	0.491284	14.6	63.25	20.5
S315	0.0260516	0.477074	0.134203	3	BG	1950	S	100	27	3	30	5.6	0.19	2.82	14.84	7.2	6.15	36	23	41	0.475724	0.524276	13.6	60	3.5
S316	0.0298696	0.533814	0.11309	3	BG	1470	S	100	30	2	3	5.6	0.13	2.06	15.85	4.3	5.98	29	32	46	0.381193	0.599895	18.8	86	3.25
S317	0.037018	0.475633	0.155241	3	BG	1520	S	100	30	2	6	5.9	0.23	2.77	12.04	8.3	7.52	39	22	26	0.197361	0.802639	8.6	91.25	0
S318	0.0560651	0.55171	0.119685	3	G	1680	N	0	22	1	40	5.8	0.14	1.84	13.14	22.3	9.6	42	18	40	0.560196	0.439804	16.6	60.5	1.25
S319	0.0883992	0.549118	0.0971121	3	G	1500	S	0	12	4	12	6.1	0.15	2.39	15.93	39.6	10.6	34	29	45	0.341211	0.646734	14.2	75.25	11.5
S320	0.0384012	0.484371	0.0918166	3	G	1520	N	0	28	3	50	6.7	0.17	2.51	14.76	14.3	12.79	33	26	37	0.471763	0.525672	17.6	59.5	10.75
S321	0.0157095	0.469158	0.105052	3	G	1570	N	0	36	2	40	6.2	0.17	2.32	13.65	14.2	11.62	30	27	48	0.438255	0.558519	16.2	65	7
